# Supplementary material for: Windbreak and airflow performance of different synthetic shrub designs based on wind tunnel experiments
Source: PLoS One. 2020 Dec 28;15(12):e0244213. doi: 10.1371/journal.pone.0244213 (PMC7769432; doi:10.1371/journal.pone.0244213)
Supplement: S1 Data — All relevant data are within the manuscript and its supporting information files. (XLSX) [file pone.0244213.s001.xlsx]

## Sheet: Sheet1
		Hemisphere-shaped			0.2	0.5	1	2	4	8	12	16	20	24					Spindle-shaped			0.2	0.5	1	2	4	8	12	16	20	24					Broom-shaped			0.2	0.5	1	2	4	8	12	16	20	24
		17.5*17.5cm	0.5H	8	6.72	1.423	5.446	7.843	10.714	8.85	6.423	12.61	8.884	9.552					17.5*17.5cm	0.5H	8	6.008	7.41	6.803	7.505	9.862	9.07	9.59	10.242	10.59	10.717					17.5*17.5cm	0.5H	8	6.966	0.567	5.365	7.493	10.451	7.498	6.29	11.987	8.475	8.783
				12	7.574	4.958	7.209	9.466	12.659	10.805	8.124	14.298	11.227	11.8							12	7.235	8.846	8.12	8.93	11.791	10.844	11.516	12.175	12.503	12.653							12	7.966	4.831	7.008	8.887	12.263	9.401	8.739	13.645	10.799	11.095
				16	9.014	8.181	9.634	11.614	15.485	13.339	11.679	17.168	14.898	15.387							16	9.411	11.48	10.565	11.554	15.168	13.602	14.717	15.586	16.004	16.192							16	9.599	8.235	9.42	11.163	15.128	12.199	12.168	16.395	14.351	14.628
			M0.5H	8	8.896	5.13	6.738	6.226	8.417	2.742	1.119	12.298	9.483	10.046						M0.5H	8	4.008	5.406	6.065	6.378	6.643	0	4.478	10.42	10.557	10.493						M0.5H	8	7.317	0	3.51	5.275	7.099	6.711	6.358	12.629	9.074	9.211
				12	10.186	7.522	8.168	7.293	9.776	3.835	3.813	13.995	11.938	12.393							12	5.117	6.728	7.599	7.766	7.976	2.084	5.694	12.588	12.759	12.681							12	8.348	4.118	5.584	6.547	8.47	8.101	8.853	14.542	11.581	11.687
				16	12.094	10.289	9.55	8.353	12.057	5.756	5.545	15.946	15.362	15.73							16	7.052	9.166	10.221	9.983	9.849	4.46	8.027	16.129	16.394	16.284							16	9.841	7.858	8.559	8.865	12.51	10.334	11.758	17.38	15.233	15.327
			M1.5H	8	6.469	0	4.552	5.774	7.854	7.894	3.382	11.872	9.985	10.484						M1.5H	8	7.105	7.572	6.751	4.068	5.102	3.504	4.864	9.57	10.967	10.886						M1.5H	8	8.161	3.653	6.857	7.851	6.667	0	0	11.336	9.845	9.893
				12	7.393	3.315	6.091	6.669	8.872	9.71	5.573	13.125	12.469	12.891							12	8.746	9.35	8.381	5.04	6.512	4.526	5.907	11.664	13.304	13.208							12	9.675	6.751	8.888	9.383	7.301	0.957	0	12.105	12.478	12.485
				16	8.504	6.37	7.688	7.909	10.174	12.202	8.244	15.083	16.046	16.406							16	11.264	12.134	11.335	6.908	8.633	6.144	7.891	15.053	16.892	16.824							16	11.844	10.009	11.67	11.736	8.458	4.548	4.604	14.617	16.111	16.087
			B0.5H	8	6.35	0	0	3.95	6.877	7.491	5.733	12.671	10.27	10.644						B0.5H	8	6.653	7.435	7.315	7.924	9.326	9.268	9.924	10.258	10.44	10.534						B0.5H	8	6.474	0	3.104	5.854	5.769	0	0	10.724	10.118	10.156
				12	6.957	0	1.66	4.386	7.162	9.516	8.532	13.93	12.807	13.053							12	8.064	8.952	8.877	9.501	11.229	11.107	11.845	12.274	12.499	12.607							12	7.394	0	4.602	7.071	6.114	0	0	11.997	12.715	12.721
				16	7.918	0.738	3.437	4.979	4.178	10.465	12.683	15.502	16.267	16.529							16	10.016	11.141	10.978	11.637	13.867	13.617	14.649	15.288	15.625	15.775							16	8.907	4.661	6.741	9.104	7.01	3.503	0	14.549	16.537	16.47
			B1H	8	5.608	0	0	4.039	6.704	2.969	6.075	12.399	10.31	10.798						B1H	8	3.444	3.675	3.1	2.532	2.206	0.829	5.252	8.965	10.843	10.854						B1H	8	7.527	1.245	6.004	7.974	10.07	8.047	6.88	12.228	8.677	8.858
				12	5.889	0	1.248	4.507	7.557	4.35	8.52	13.656	12.808	13.206							12	4.4	4.711	4.107	3.446	3.017	1.616	6.346	10.764	12.964	12.986							12	8.639	4.987	7.617	9.393	11.743	10.011	9.292	13.879	10.974	11.146
				16	6.417	0	2.907	5.161	9.204	6.234	11.753	15.322	16.118	16.603							16	6.322	6.658	5.892	4.809	4.04	2.533	8.585	13.92	16.387	16.377							16	10.58	8.413	10.127	11.667	14.379	12.809	12.648	16.625	14.467	14.597
			B3H	8	6.228	0	2.476	5.363	7.705	5.734	5.133	12.567	9.995	10.582						B3H	8	3.748	4.249	3.765	3.873	4.579	4.436	7.136	9.68	10.952	11.013						B3H	8	6.587	0	4.469	6.633	8.193	2.593	0	10.062	9.221	9.709
				12	6.839	0	3.992	6.326	8.748	7.515	7.301	14.106	12.531	13.002							12	6.374	7.092	6.425	6.367	7.45	7.158	10.991	14.518	16.459	16.586							12	7.568	2.066	6.146	8.014	9.541	3.878	0	11.538	12.045	12.398
				16	7.255	0.376	5.253	7.723	10.417	10.137	10.299	16.216	15.945	16.557							16	6.328	6.987	6.296	6.254	7.392	7.211	11.211	14.694	16.535	16.623							16	9.31	6.514	8.657	10.237	11.798	5.581	3.658	14.759	16.278	16.418
			B5H	8	6.352	0	2.905	5.643	7.748	5.73	6.267	12.88	9.785	10.353						B5H	8	4.285	4.992	4.655	4.926	6.143	5.391	7.249	9.378	10.816	10.883						B5H	8	6.765	0	4.676	6.829	8.535	4.582	0	10.223	8.453	9.658
				12	7.049	0	4.43	6.659	8.88	7.402	8.431	14.625	12.368	12.859							12	5.268	5.97	5.813	6.123	7.528	6.593	7.184	11.297	13.01	13.098							12	7.698	2.672	6.148	8.047	9.839	5.948	3.806	11.479	10.976	12.045
				16	7.967	3.382	6.166	8.182	11.072	9.214	10.134	16.654	15.81	16.41							16	7.03	7.849	7.611	7.978	9.757	8.476	9.02	14.417	16.423	16.499							16	9.241	6.391	8.327	9.953	12.014	7.893	6.832	13.957	14.996	15.731
		17.5*26.25cm	0.5H	8	6.973	2.086	5.79	8.061	11.024	9.207	9.428	12.816	9.231	9.851					17.5*26.25cm	0.5H	8	5.859	7.255	6.662	7.283	9.847	8.771	9.468	10.053	10.322	10.519					17.5*26.25cm	0.5H	8	6.772	1.226	5.367	7.571	10.886	7.719	6.499	12.125	8.636	8.847
				12	7.909	5.391	7.564	9.757	12.974	11.173	8.536	14.53	11.511	12.037							12	7.249	8.877	8.214	8.979	11.991	10.679	11.521	12.222	12.546	12.748							12	7.586	4.823	6.841	8.781	12.636	9.449	8.777	13.659	10.822	11.015
				16	9.332	8.389	9.914	11.736	15.604	13.428	11.488	17.144	14.855	15.288							16	9.19	11.331	10.416	11.284	14.98	13.281	14.383	15.341	15.803	16.047							16	9.213	8.209	9.237	11	15.588	12.26	12.122	16.381	14.367	14.524
			M0.5H	8	6.405	0	2.91	5.731	9.137	5.748	3.809	12.359	9.255	9.758						M0.5H	8	7.167	7.091	5.984	4.381	4.669	2.527	4.47	10.551	10.732	10.687						M0.5H	8	7.592	0.084	4.546	6.498	6.802	1.912	0	9.379	9.424	9.473
				12	7.302	0.042	4.301	7.019	10.341	7.091	6.137	13.536	11.925	12.292							12	8.986	8.918	7.518	5.698	5.782	2.995	5.446	12.782	13.116	13.07							12	8.843	4.478	6.01	7.501	7.44	1.767	0	10.143	11.83	11.811
				16	35.707	11.96	19.28	30.267	77.373	37.227	35.16	114.987	119.307	123.813							16	11.667	11.693	9.791	7.267	7.69	7.352	8.407	16.172	16.587	16.512							16	10.794	7.841	8.101	8.976	8.815	3.992	2.041	13.507	15.216	15.17
			M1.5H	8	5.657	0	0.437	5.039	8.002	3.995	2.837	11.151	9.864	10.384						M1.5H	8	5.425	6.059	5.724	5.071	4.935	2.672	2.85	9.96	10.966	10.928						M1.5H	8	7.867	2.927	4.952	6.008	7.06	2.596	0	10.979	9.642	10.176
				12	6.243	0	2.778	5.902	9.041	5.733	5.203	12.371	12.311	12.711							12	6.77	7.574	7.287	6.664	6.286	3.554	4.06	12.037	13.3	13.265							12	8.896	5.58	6.34	6.892	7.842	3.69	0	12.312	12.119	12.509
				16	6.89	0	4.106	6.972	10.46	7.92	8.572	14.72	15.985	16.242							16	9.158	10.311	10.444	10.058	8.663	4.531	5.428	15.39	16.929	16.852							16	10.734	8.707	8.496	8.453	9.215	5.189	3.856	14.194	15.865	16.051
			B0.5H	8	4.864	0	0	3.46	5.901	3.064	3.21	12.404	10.206	10.64						B0.5H	8	2.336	1.97	1.146	1.316	4.16	1.62	5.461	10.513	11.207	11.233						B0.5H	8	6.384	0	0.269	4.409	6.921	0.084	0	10.775	9.582	10.398
				12	5.112	0	0	3.748	6.485	4.068	5.529	13.807	12.575	13.018							12	3.259	2.839	2.193	2.264	5.224	2.498	6.507	12.76	13.643	13.657							12	7.324	0	2.748	4.987	7.717	2.061	0	12.277	12.281	13.008
				16	5.891	0	0	4.487	7.709	4.873	8.078	16.189	16.334	16.665							16	4.332	3.929	3.075	3.417	7.199	3.524	8.014	16.025	17.109	17.088							16	8.154	1.067	4.153	5.822	9.066	3.429	3.464	14.713	16.163	16.697
			B1H	8	5.287	0	0	3.97	6.323	0.991	3.302	12.658	10.173	10.654						B1H	8	4.056	3.87	2.7	2.324	3.551	1.735	7.585	10.38	11.078	11.047						B1H	8	5.739	0	2.143	5.174	6.505	0.185	0	10.603	9.42	10.404
				12	5.669	0	0.042	4.436	6.908	2.258	5.466	14.136	12.61	13.086							12	5.248	5.065	3.699	3.21	4.707	2.493	9.177	12.534	13.508	13.498							12	6.44	0	3.718	6.049	7.228	2.524	0	12.032	12.17	13.07
				16	6.436	0	2.992	5.236	7.933	3.845	8.052	16.43	16.154	16.595							16	7.135	6.908	5.182	4.497	6.358	3.685	11.165	15.852	17.073	17.025							16	7.34	0	5.273	7.282	8.351	4.803	2.338	13.944	16.007	16.694
			B3H	8	5.901	0	1.469	4.662	6.714	3.695	5.881	12.601	9.988	10.595						B3H	8	3.69	4.356	4.05	3.972	4.649	4.356	7.825	10.034	10.876	10.939						B3H	8	5.643	0	2.668	5.61	7.166	2.842	0	11.029	9.215	10.037
				12	6.475	0	3.234	5.351	7.427	4.853	7.88	14.168	12.328	12.957							12	4.69	5.554	5.219	5.123	5.949	5.5	9.595	12.128	13.212	13.288							12	6.212	0	3.994	6.471	8.021	4.135	3.004	12.331	11.454	12.267
				16	7.448	1.483	5.069	6.43	8.706	6.706	10.689	16.865	16.011	16.584							16	6.569	7.564	7.197	6.947	7.811	7.02	11.961	15.397	16.75	16.846							16	7.396	1.546	6.001	8.028	9.7	6.273	6.567	14.84	15.261	15.906
			B5H	8	5.927	0	2.233	5.46	7.647	4.949	6.379	12.702	9.929	10.572						B5H	8	4.607	3.557	1.456	2.746	6.231	6.133	8.569	10.052	10.939	11.221						B5H	8	4.023	4.566	4.487	4.972	5.584	4.107	6.109	8.607	10.656	11.283
				12	6.461	0	3.631	6.27	8.615	6.357	8.721	14.484	12.484	13.084							12	5.611	4.469	1.953	3.549	7.624	7.57	10.387	12.185	13.187	13.484							12	4.17	5.241	4.901	5.159	5.909	4.81	7.08	10.058	11.619	12.13
				16	7.411	2.625	5.429	7.562	10.213	8.148	11.693	17.298	16.168	16.791							16	7.663	6.131	3.189	4.917	9.979	10.564	12.977	15.321	16.74	17.094							16	6.395	7.307	7.142	7.721	9.012	7.241	10.2	13.976	16.642	17.214
		17.5*35cm	0.5H	8	7.358	2.986	6.056	8.283	11.312	9.306	8.561	12.925	9.221	9.965					17.5*35cm	0.5H	8	5.9	7.32	6.664	7.323	9.948	8.881	9.604	10.109	10.35	10.551					17.5*35cm	0.5H	8	6.877	2.044	5.496	7.705	10.876	7.854	6.827	12.244	8.761	9.052
				12	8.353	5.831	7.801	9.848	13.173	11.168	8.737	14.59	11.501	12.134							12	7.293	9.007	8.239	9.044	12.011	10.644	11.465	12.164	12.502	12.707							12	7.909	5.349	7.228	9.19	12.832	9.787	9.323	13.952	11.103	11.369
				16	9.823	8.825	10.121	11.96	15.872	13.593	11.646	17.172	14.831	15.357							16	9.028	11.154	10.192	11.188	14.879	13.13	14.259	15.277	15.795	16.041							16	9.556	8.668	9.53	11.423	15.716	12.505	12.528	16.593	14.473	14.732
			M0.5H	8	8.463	1.801	3.761	5.98	7.743	4.631	4.476	12.394	9.44	10.05						M0.5H	8	5.141	5.986	6.353	6.308	6.175	2.559	5.305	10.338	10.521	10.529						M0.5H	8	6.284	0	3.533	5.953	7.326	6.138	4.181	12.661	9.123	9.279
				12	9.889	5.138	5.125	7.066	9.035	6.009	6.819	14.164	11.953	12.429							12	6.448	7.48	8.001	7.983	7.691	3.587	6.653	12.589	12.814	12.822							12	7.03	0	4.944	6.926	8.198	7.306	6.786	14.436	11.536	11.63
				16	11.742	7.977	6.913	8.972	11.01	8.002	9.235	16.785	15.469	15.848							16	8.993	10.08	10.53	10.337	9.648	4.94	8.612	15.979	16.421	16.399							16	8.305	4.02	6.811	8.492	9.66	9.263	9.814	17.212	15.004	15.075
			M1.5H	8	6.607	0	4.515	6.19	8.278	5.489	2.321	12.455	9.838	10.441						M1.5H	8	6.446	6.299	4.968	3.926	3.679	1.431	5.746	9.412	11.001	11.002						M1.5H	8	6.39	0	3.901	5.981	6.579	0	0	11.316	9.286	9.535
				12	7.409	1.929	5.918	7.056	9.422	6.704	4.832	13.986	12.267	12.757							12	7.932	7.779	6.239	5.055	4.745	2.201	6.977	11.311	13.273	13.29							12	7.16	0	5.299	7.022	7.345	0.596	0	12.925	11.725	11.95
				16	8.627	5.764	7.955	8.524	11.281	8.502	7.467	16.399	15.727	16.171							16	10.071	9.922	8.063	6.568	6.313	3.026	9.056	14.515	16.703	16.696							16	8.784	5.248	7.529	8.829	8.62	1.916	2.932	15.762	15.145	15.314
			B0.5H	8	5.851	0	0	3.115	5.863	5.52	5.871	12.566	9.971	10.598						B0.5H	8	4.043	4.219	4.132	3.627	3.619	3.034	4.017	9.621	11.216	10.809						B0.5H	8	5.676	0	0	3.665	4.984	0	0	9.694	9.529	10.048
				12	6.283	0	0.198	3.513	6.921	7.131	8.051	14.268	12.602	13.072							12	5.079	5.344	5.251	4.663	4.63	4.031	5.049	11.694	13.57	13.473							12	6.438	0	0	3.955	5.063	0	0	10.665	12.355	12.621
				16	7.213	0	3.362	4.094	7.56	8.635	10.651	16.971	16.211	16.699							16	6.713	7.051	6.944	6.218	6.113	5.38	6.542	14.921	17.159	16.714							16	7.931	0	2.498	4.384	4.957	0	0	12.093	15.871	15.982
			B1H	8	5.838	0	0	4.052	6.348	4.796	5.178	12.564	10.013	10.632						B1H	8	4.153	4.147	3.507	3.026	3.459	2.701	5.391	9.496	10.996	10.981						B1H	8	5.843	0	1.948	4.706	5.552	0	0	9.685	9.435	10.207
				12	6.44	0	0.042	4.673	7.036	6.258	7.778	14.318	12.685	13.186							12	5.231	5.261	4.454	3.914	4.451	3.647	6.531	11.436	13.264	13.244							12	6.543	0	3.574	5.343	5.814	0	0	10.718	12.126	12.644
				16	7.597	0	3.243	5.575	8.116	7.949	11.022	16.873	16.23	16.805							16	6.895	7.022	6.02	5.331	5.93	5.05	8.458	14.676	16.821	16.822							16	7.966	3.085	5.486	6.466	6.191	0	0	12.478	15.813	16.047
			B3H	8	5.849	0	0.321	4.79	6.974	5.316	4.999	12.63	9.866	10.54						B3H	8	4.413	4.994	4.468	4.173	4.847	4.731	6.608	9.185	10.866	9.967						B3H	8	6.234	0	3.419	5.791	7.232	2.672	0	9.961	8.726	9.925
				12	6.407	0	2.765	5.565	7.821	6.842	7.19	14.281	12.348	12.943							12	5.425	6.164	5.616	5.474	6.075	5.876	8.131	11.096	13.132	10.279							12	7.025	0	4.808	6.735	8.094	3.77	0.187	11.105	11.314	12.357
				16	7.509	1.851	4.767	6.786	9.26	9.134	10.102	16.851	15.836	16.499							16	7.379	8.173	7.398	7.162	7.999	7.829	10.571	14.263	16.548	11.789							16	8.462	4.566	6.795	8.361	9.539	5.018	3.2	13.202	15.088	15.799
			B5H	8	5.845	0	1.859	5.231	10.42	5.296	5.826	12.881	10.173	10.894						B5H	8	2.278	4.438	4.409	0.75	8.474	4.793	7.417	9.314	10.976	11.159						B5H	8	6.181	0	3.658	6.099	7.937	4.386	2.691	10.494	8.585	10.469
				12	6.372	0	3.523	6.094	10.654	6.794	8.016	14.608	12.684	13.349							12	2.67	5.553	5.472	0.295	9.732	7.343	9.169	11.415	13.371	13.579							12	6.852	0	4.965	7.101	8.99	5.482	4.515	11.56	11.064	12.72
				16	7.508	3.745	5.668	7.574	9.869	9.045	11.028	17.258	16.198	16.984							16	3.71	7.431	7.456	5.982	8.811	9.183	11.553	14.264	16.679	16.992							16	8.135	4.877	7.032	8.844	10.784	6.934	6.239	13.76	14.853	16.232
